# Supplementary material for: Mendelian randomization analysis: The causal relationship between C-reactive protein and amyloidosis and between C-reactive protein and atherosclerosis
Source: PLoS One. 2025 Aug 8;20(8):e0329612. doi: 10.1371/journal.pone.0329612 (PMC12334044; doi:10.1371/journal.pone.0329612)
Supplement: S1 Table — This table presents the genetic data related to the C - reactive protein exposure factor in a Mendelian randomization study. Each row represents information ona genetic variant locus. chr.exposure and pos.exposure indicate the chromosomenumber and locus position respectively; beta.exposure, se.exposure and pval.exposure are the effect estimate, standard error and P - value associated with the exposure factor; samplesize.exposure is the sample size; id.exposure and SNP are identifiers of the genetic variant; effect_allele.exposure and other_allele.exposure are the effect allele and other allele; eaf.exposure is the allele frequency; exposure specifies that the exposure factor is C - reactive protein along with the relevant study identifier; mr_keep.exposure is a boolean variable, presumably indicating whether it is retained for Mendelian randomization analysis; pval_origin.exposure and data_source.exposure explain the source of the P - value and the data source respectively. (XLSX) [file pone.0329612.s002.xlsx]

## Sheet: Sheet1
	chr.exposure	pos.exposure	beta.exposure	se.exposure	pval.exposure	samplesize.exposure	id.exposure	SNP	effect_allele.exposure	other_allele.exposure	eaf.exposure	exposure	mr_keep.exposure	pval_origin.exposure	data_source.exposure
1	1	40035928	0.0282	0.0028	1.20587e-24	353466	ebi-a-GCST90018950	rs3768321	T	G	0.188308	C-reactive protein||id:ebi-a-GCST90018950	TRUE	reported	igd
2	1	44443459	0.0199	0.0035	2.037e-08	353466	ebi-a-GCST90018950	rs2428953	A	G	0.101123	C-reactive protein||id:ebi-a-GCST90018950	TRUE	reported	igd
3	1	65888231	-0.022	0.0023	1.14789e-21	353466	ebi-a-GCST90018950	rs4655802	A	G	0.639209	C-reactive protein||id:ebi-a-GCST90018950	TRUE	reported	igd
4	1	154352133	-0.0557	0.0033	1.21591e-62	353466	ebi-a-GCST90018950	rs4304577	C	T	0.154218	C-reactive protein||id:ebi-a-GCST90018950	TRUE	reported	igd
5	1	159693605	-0.1724	0.0025	1e-200	353466	ebi-a-GCST90018950	rs2211320	A	G	0.329673	C-reactive protein||id:ebi-a-GCST90018950	TRUE	reported	igd
6	1	214340157	-0.0175	0.0028	4.30705e-10	353466	ebi-a-GCST90018950	rs1223815	T	C	0.821354	C-reactive protein||id:ebi-a-GCST90018950	TRUE	reported	igd
7	1	236305250	-0.0155	0.0025	4.75401e-10	353466	ebi-a-GCST90018950	rs7511796	A	T	0.619708	C-reactive protein||id:ebi-a-GCST90018950	TRUE	reported	igd
8	1	27180088	-0.0934	0.008	3.82384e-31	353466	ebi-a-GCST90018950	rs75460349	C	A	0.0236047	C-reactive protein||id:ebi-a-GCST90018950	TRUE	reported	igd
9	1	112328245	0.0127	0.0022	1.09701e-08	353466	ebi-a-GCST90018950	rs653170	T	C	0.370343	C-reactive protein||id:ebi-a-GCST90018950	TRUE	reported	igd
10	1	154419892	-0.0827	0.0022	1e-200	353466	ebi-a-GCST90018950	rs12730935	A	G	0.406094	C-reactive protein||id:ebi-a-GCST90018950	TRUE	reported	igd
11	1	109816863	0.0181	0.003	1.52799e-09	353466	ebi-a-GCST90018950	rs56246620	TC	T	0.157638	C-reactive protein||id:ebi-a-GCST90018950	TRUE	reported	igd
12	1	159251511	0.0268	0.0024	1.7869e-29	353466	ebi-a-GCST90018950	rs59012264	G	A	0.308688	C-reactive protein||id:ebi-a-GCST90018950	TRUE	reported	igd
13	1	222061973	-0.016	0.0026	1.024e-09	353466	ebi-a-GCST90018950	rs11577023	C	T	0.309517	C-reactive protein||id:ebi-a-GCST90018950	TRUE	reported	igd
14	1	247601886	0.0336	0.0022	4.08884e-52	353466	ebi-a-GCST90018950	rs56015600	G	A	0.622257	C-reactive protein||id:ebi-a-GCST90018950	TRUE	reported	igd
15	1	1564194	-0.0178	0.0025	1.55418e-12	353466	ebi-a-GCST90018950	rs3935032	T	C	0.377302	C-reactive protein||id:ebi-a-GCST90018950	TRUE	reported	igd
16	1	21380368	-0.0133	0.0024	4.97405e-08	353466	ebi-a-GCST90018950	rs191597741	A	G	0.416675	C-reactive protein||id:ebi-a-GCST90018950	TRUE	reported	igd
17	1	159729337	0.0419	0.0024	3.25537e-70	353466	ebi-a-GCST90018950	rs4433388	G	C	0.661377	C-reactive protein||id:ebi-a-GCST90018950	TRUE	reported	igd
18	1	221103388	-0.0206	0.0026	3.74283e-15	353466	ebi-a-GCST90018950	rs11118625	G	A	0.231939	C-reactive protein||id:ebi-a-GCST90018950	TRUE	reported	igd
19	1	21820042	0.0145	0.0023	4.91304e-10	353466	ebi-a-GCST90018950	rs12132412	G	A	0.351357	C-reactive protein||id:ebi-a-GCST90018950	TRUE	reported	igd
20	1	65412940	-0.0261	0.0034	3.92193e-14	353466	ebi-a-GCST90018950	rs10493373	G	T	0.85761	C-reactive protein||id:ebi-a-GCST90018950	TRUE	reported	igd
21	1	66112676	-0.1263	0.0025	1e-200	353466	ebi-a-GCST90018950	rs12127241	G	T	0.368713	C-reactive protein||id:ebi-a-GCST90018950	TRUE	reported	igd
22	1	91542517	-0.0307	0.0026	3.50187e-31	353466	ebi-a-GCST90018950	rs469864	C	T	0.209594	C-reactive protein||id:ebi-a-GCST90018950	TRUE	reported	igd
23	1	198147819	0.0245	0.0039	2.70097e-10	353466	ebi-a-GCST90018950	rs67919109	T	G	0.107628	C-reactive protein||id:ebi-a-GCST90018950	TRUE	reported	igd
24	1	247569423	-0.0187	0.0026	4.71954e-13	353466	ebi-a-GCST90018950	rs61838755	G	T	0.674087	C-reactive protein||id:ebi-a-GCST90018950	TRUE	reported	igd
25	1	247596860	-0.0238	0.0029	4.45041e-16	353466	ebi-a-GCST90018950	rs74154640	A	C	0.160756	C-reactive protein||id:ebi-a-GCST90018950	TRUE	reported	igd
26	2	621558	0.0167	0.0029	1.45101e-08	353466	ebi-a-GCST90018950	rs939584	T	C	0.841583	C-reactive protein||id:ebi-a-GCST90018950	TRUE	reported	igd
27	2	27730940	-0.0636	0.0022	3.84592e-187	353466	ebi-a-GCST90018950	rs1260326	C	T	0.575385	C-reactive protein||id:ebi-a-GCST90018950	TRUE	reported	igd
28	2	113954629	-0.0255	0.0042	1.90099e-09	353466	ebi-a-GCST90018950	rs45582641	A	G	0.0709905	C-reactive protein||id:ebi-a-GCST90018950	TRUE	reported	igd
29	2	169893419	0.0203	0.0022	3.87079e-20	353466	ebi-a-GCST90018950	rs2161037	A	G	0.57616	C-reactive protein||id:ebi-a-GCST90018950	TRUE	reported	igd
30	2	178190491	-0.0164	0.0028	6.94097e-09	353466	ebi-a-GCST90018950	rs12992747	C	A	0.811195	C-reactive protein||id:ebi-a-GCST90018950	TRUE	reported	igd
31	2	37090233	0.0144	0.0022	3.67875e-11	353466	ebi-a-GCST90018950	rs2110944	C	T	0.502958	C-reactive protein||id:ebi-a-GCST90018950	TRUE	reported	igd
32	2	113867288	0.0429	0.0024	2.26778e-73	353466	ebi-a-GCST90018950	rs55709272	C	T	0.364095	C-reactive protein||id:ebi-a-GCST90018950	TRUE	reported	igd
33	2	102302978	0.0139	0.0022	1.76701e-10	353466	ebi-a-GCST90018950	rs4851487	T	C	0.405237	C-reactive protein||id:ebi-a-GCST90018950	TRUE	reported	igd
34	2	103080592	-0.0183	0.0025	1.358e-13	353466	ebi-a-GCST90018950	rs2075184	C	T	0.736527	C-reactive protein||id:ebi-a-GCST90018950	TRUE	reported	igd
35	2	174860672	0.023	0.0039	5.37304e-09	353466	ebi-a-GCST90018950	rs62172792	A	C	0.103207	C-reactive protein||id:ebi-a-GCST90018950	TRUE	reported	igd
36	2	175197545	-0.0154	0.0026	3.08397e-09	353466	ebi-a-GCST90018950	rs12992995	A	C	0.237371	C-reactive protein||id:ebi-a-GCST90018950	TRUE	reported	igd
37	2	242268436	0.0157	0.0022	1.87586e-12	353466	ebi-a-GCST90018950	rs62193162	A	T	0.416012	C-reactive protein||id:ebi-a-GCST90018950	TRUE	reported	igd
38	2	113801150	0.0154	0.0023	3.31131e-11	353466	ebi-a-GCST90018950	rs10175899	A	T	0.688408	C-reactive protein||id:ebi-a-GCST90018950	TRUE	reported	igd
39	2	214033530	-0.0238	0.0024	6.13903e-23	353466	ebi-a-GCST90018950	rs1441169	G	A	0.524741	C-reactive protein||id:ebi-a-GCST90018950	TRUE	reported	igd
40	2	466003	-0.0325	0.0055	3.96296e-09	353466	ebi-a-GCST90018950	rs62104180	A	G	0.0501154	C-reactive protein||id:ebi-a-GCST90018950	TRUE	reported	igd
41	2	25134497	0.0186	0.0024	1.49417e-14	353466	ebi-a-GCST90018950	rs12713422	C	A	0.453118	C-reactive protein||id:ebi-a-GCST90018950	TRUE	reported	igd
42	2	61496141	-0.0134	0.0022	1.31e-09	353466	ebi-a-GCST90018950	rs35440896	AT	A	0.441498	C-reactive protein||id:ebi-a-GCST90018950	TRUE	reported	igd
43	2	203092677	-0.0155	0.0028	2.80698e-08	353466	ebi-a-GCST90018950	rs35308741	G	A	0.710524	C-reactive protein||id:ebi-a-GCST90018950	TRUE	reported	igd
44	3	101815428	0.0248	0.004	7.90697e-10	353466	ebi-a-GCST90018950	rs75690706	G	T	0.100469	C-reactive protein||id:ebi-a-GCST90018950	TRUE	reported	igd
45	3	49821878	0.0228	0.0026	7.12361e-19	353466	ebi-a-GCST90018950	rs13084243	C	G	0.323847	C-reactive protein||id:ebi-a-GCST90018950	TRUE	reported	igd
46	3	123065778	0.0163	0.0028	5.873e-09	353466	ebi-a-GCST90018950	rs11708067	G	A	0.198778	C-reactive protein||id:ebi-a-GCST90018950	TRUE	reported	igd
47	3	4753712	-0.0138	0.0023	1.985e-09	353466	ebi-a-GCST90018950	rs2306881	G	A	0.432899	C-reactive protein||id:ebi-a-GCST90018950	TRUE	reported	igd
48	3	24520283	-0.0153	0.0023	5.95937e-11	353466	ebi-a-GCST90018950	rs6792725	G	A	0.651422	C-reactive protein||id:ebi-a-GCST90018950	TRUE	reported	igd
49	3	35670105	0.0133	0.0023	1.358e-08	353466	ebi-a-GCST90018950	rs1470559	A	G	0.324111	C-reactive protein||id:ebi-a-GCST90018950	TRUE	reported	igd
50	3	135932359	-0.0229	0.0026	1.293e-18	353466	ebi-a-GCST90018950	rs687339	T	C	0.781408	C-reactive protein||id:ebi-a-GCST90018950	TRUE	reported	igd
51	3	137110535	0.0141	0.0025	1.031e-08	353466	ebi-a-GCST90018950	rs34662859	GT	G	0.400092	C-reactive protein||id:ebi-a-GCST90018950	TRUE	reported	igd
52	3	9498143	0.0251	0.004	3.15399e-10	353466	ebi-a-GCST90018950	rs62246311	A	G	0.08219	C-reactive protein||id:ebi-a-GCST90018950	TRUE	reported	igd
53	3	170727739	0.0255	0.0037	7.05505e-12	353466	ebi-a-GCST90018950	rs5402	A	T	0.120676	C-reactive protein||id:ebi-a-GCST90018950	TRUE	reported	igd
54	4	3446883	0.0163	0.0024	1.523e-11	353466	ebi-a-GCST90018950	rs3752442	G	A	0.28575	C-reactive protein||id:ebi-a-GCST90018950	TRUE	reported	igd
55	4	18511738	0.0137	0.0021	1.62499e-10	353466	ebi-a-GCST90018950	rs1477890	G	A	0.48824	C-reactive protein||id:ebi-a-GCST90018950	TRUE	reported	igd
56	4	38211434	-0.0144	0.0026	1.91699e-08	353466	ebi-a-GCST90018950	rs4389587	A	C	0.757408	C-reactive protein||id:ebi-a-GCST90018950	TRUE	reported	igd
57	4	45121873	0.0129	0.0022	9.51196e-09	353466	ebi-a-GCST90018950	rs7662792	T	A	0.645771	C-reactive protein||id:ebi-a-GCST90018950	TRUE	reported	igd
58	4	89050026	-0.019	0.003	4.37401e-10	353466	ebi-a-GCST90018950	rs74904971	A	C	0.148655	C-reactive protein||id:ebi-a-GCST90018950	TRUE	reported	igd
59	4	154769597	-0.0123	0.0022	4.15796e-08	353466	ebi-a-GCST90018950	rs7673508	T	C	0.409241	C-reactive protein||id:ebi-a-GCST90018950	TRUE	reported	igd
60	4	68003444	0.0179	0.0032	3.095e-08	353466	ebi-a-GCST90018950	rs17088032	A	T	0.165794	C-reactive protein||id:ebi-a-GCST90018950	TRUE	reported	igd
61	5	158247378	0.0244	0.0042	7.81808e-09	353466	ebi-a-GCST90018950	rs4704963	C	T	0.0699101	C-reactive protein||id:ebi-a-GCST90018950	TRUE	reported	igd
62	5	87598818	-0.0173	0.003	9.06296e-09	353466	ebi-a-GCST90018950	rs2115885	A	G	0.204417	C-reactive protein||id:ebi-a-GCST90018950	TRUE	reported	igd
63	5	35895782	0.0422	0.0077	3.67502e-08	353466	ebi-a-GCST90018950	rs116269315	G	A	0.0250674	C-reactive protein||id:ebi-a-GCST90018950	TRUE	reported	igd
64	5	39098512	0.0142	0.0025	8.95406e-09	353466	ebi-a-GCST90018950	rs1025326	A	G	0.392242	C-reactive protein||id:ebi-a-GCST90018950	TRUE	reported	igd
65	5	72970537	0.0178	0.0024	1.86595e-13	353466	ebi-a-GCST90018950	rs12516123	G	C	0.466902	C-reactive protein||id:ebi-a-GCST90018950	TRUE	reported	igd
66	5	107348180	-0.0158	0.0027	3.56599e-09	353466	ebi-a-GCST90018950	rs288183	G	T	0.207083	C-reactive protein||id:ebi-a-GCST90018950	TRUE	reported	igd
67	5	52080909	-0.0511	0.006	1.22208e-17	353466	ebi-a-GCST90018950	rs77704739	C	T	0.0344075	C-reactive protein||id:ebi-a-GCST90018950	TRUE	reported	igd
68	5	56164223	0.0187	0.0032	4.40301e-09	353466	ebi-a-GCST90018950	rs832578	T	C	0.827135	C-reactive protein||id:ebi-a-GCST90018950	TRUE	reported	igd
69	5	156700886	-0.0341	0.0062	3.97301e-08	353466	ebi-a-GCST90018950	rs146902872	C	T	0.039272	C-reactive protein||id:ebi-a-GCST90018950	TRUE	reported	igd
70	5	172176886	-0.0156	0.0021	4.41164e-13	353466	ebi-a-GCST90018950	rs2161374	T	C	0.471773	C-reactive protein||id:ebi-a-GCST90018950	TRUE	reported	igd
71	5	150476129	0.0184	0.0029	2.25398e-10	353466	ebi-a-GCST90018950	rs11738559	T	C	0.171287	C-reactive protein||id:ebi-a-GCST90018950	TRUE	reported	igd
72	6	127135075	0.0286	0.0052	3.92799e-08	353466	ebi-a-GCST90018950	rs2077111	C	A	0.0582463	C-reactive protein||id:ebi-a-GCST90018950	TRUE	reported	igd
73	6	127439897	-0.0444	0.0047	4.32215e-21	353466	ebi-a-GCST90018950	rs141783576	C	G	0.0730835	C-reactive protein||id:ebi-a-GCST90018950	TRUE	reported	igd
74	6	126851160	-0.0307	0.0024	1.7559e-37	353466	ebi-a-GCST90018950	rs1490384	T	C	0.592164	C-reactive protein||id:ebi-a-GCST90018950	TRUE	reported	igd
75	6	26167613	-0.0281	0.003	7.39776e-21	353466	ebi-a-GCST90018950	rs9366639	G	C	0.155422	C-reactive protein||id:ebi-a-GCST90018950	TRUE	reported	igd
76	6	116310287	-0.017	0.0025	6.92628e-12	353466	ebi-a-GCST90018950	rs1933737	C	T	0.284843	C-reactive protein||id:ebi-a-GCST90018950	TRUE	reported	igd
77	6	138006504	0.0203	0.0029	1.75711e-12	353466	ebi-a-GCST90018950	rs6920220	A	G	0.180228	C-reactive protein||id:ebi-a-GCST90018950	TRUE	reported	igd
78	6	31534206	0.0161	0.0025	8.62581e-11	353466	ebi-a-GCST90018950	rs2844485	G	A	0.616638	C-reactive protein||id:ebi-a-GCST90018950	TRUE	reported	igd
79	6	32217413	0.0272	0.0025	7.49204e-28	353466	ebi-a-GCST90018950	rs3115574	C	T	0.627324	C-reactive protein||id:ebi-a-GCST90018950	TRUE	reported	igd
80	6	98400651	-0.0179	0.0025	3.85834e-13	353466	ebi-a-GCST90018950	rs4839716	C	T	0.399853	C-reactive protein||id:ebi-a-GCST90018950	TRUE	reported	igd
81	6	153365834	0.0157	0.0023	1.71396e-11	353466	ebi-a-GCST90018950	rs1338071	C	G	0.3381	C-reactive protein||id:ebi-a-GCST90018950	TRUE	reported	igd
82	6	7004861	0.0158	0.0024	1.14201e-10	353466	ebi-a-GCST90018950	rs4640929	A	G	0.491977	C-reactive protein||id:ebi-a-GCST90018950	TRUE	reported	igd
83	6	109625796	-0.0122	0.0022	2.986e-08	353466	ebi-a-GCST90018950	rs1546721	C	T	0.393537	C-reactive protein||id:ebi-a-GCST90018950	TRUE	reported	igd
84	7	1029549	-0.0237	0.0029	7.10559e-16	353466	ebi-a-GCST90018950	rs12701278	C	T	0.216847	C-reactive protein||id:ebi-a-GCST90018950	TRUE	reported	igd
85	7	73029437	-0.0301	0.0032	1.50591e-20	353466	ebi-a-GCST90018950	rs33951980	T	C	0.125343	C-reactive protein||id:ebi-a-GCST90018950	TRUE	reported	igd
86	7	22746564	-0.0295	0.0024	2.87409e-34	353466	ebi-a-GCST90018950	rs13242809	A	T	0.360543	C-reactive protein||id:ebi-a-GCST90018950	TRUE	reported	igd
87	7	36084529	0.0193	0.0023	4.42588e-17	353466	ebi-a-GCST90018950	rs2710804	C	T	0.340047	C-reactive protein||id:ebi-a-GCST90018950	TRUE	reported	igd
88	7	74073590	-0.0185	0.003	5.86206e-10	353466	ebi-a-GCST90018950	rs73137144	G	A	0.161779	C-reactive protein||id:ebi-a-GCST90018950	TRUE	reported	igd
89	7	22882291	-0.0206	0.0025	9.35837e-17	353466	ebi-a-GCST90018950	rs61542988	T	C	0.337956	C-reactive protein||id:ebi-a-GCST90018950	TRUE	reported	igd
90	7	99126640	-0.0245	0.0028	3.44033e-18	353466	ebi-a-GCST90018950	rs3843540	C	T	0.179492	C-reactive protein||id:ebi-a-GCST90018950	TRUE	reported	igd
91	7	150312474	-0.0168	0.0026	1.16001e-10	353466	ebi-a-GCST90018950	rs12540285	G	A	0.21675	C-reactive protein||id:ebi-a-GCST90018950	TRUE	reported	igd
92	7	101844851	0.0137	0.0024	9.67609e-09	353466	ebi-a-GCST90018950	rs60987662	G	A	0.322829	C-reactive protein||id:ebi-a-GCST90018950	TRUE	reported	igd
93	7	128640334	0.0121	0.0021	1.72401e-08	353466	ebi-a-GCST90018950	rs4728144	T	A	0.521803	C-reactive protein||id:ebi-a-GCST90018950	TRUE	reported	igd
94	8	144643169	-0.0158	0.0025	2.67399e-10	353466	ebi-a-GCST90018950	rs1545536	T	C	0.256588	C-reactive protein||id:ebi-a-GCST90018950	TRUE	reported	igd
95	8	9239958	-0.0365	0.0041	2.41324e-19	353466	ebi-a-GCST90018950	rs11786900	C	G	0.0971078	C-reactive protein||id:ebi-a-GCST90018950	TRUE	reported	igd
96	8	103511148	0.0197	0.0031	2.44799e-10	353466	ebi-a-GCST90018950	rs2961108	A	G	0.143171	C-reactive protein||id:ebi-a-GCST90018950	TRUE	reported	igd
97	8	126338171	0.021	0.0024	4.19469e-18	353466	ebi-a-GCST90018950	rs11778726	A	G	0.5449	C-reactive protein||id:ebi-a-GCST90018950	TRUE	reported	igd
98	8	126506694	-0.0201	0.0023	3.88597e-18	353466	ebi-a-GCST90018950	rs112875651	A	G	0.350504	C-reactive protein||id:ebi-a-GCST90018950	TRUE	reported	igd
99	8	142617261	0.0133	0.0024	2.32702e-08	353466	ebi-a-GCST90018950	rs746839	G	C	0.331698	C-reactive protein||id:ebi-a-GCST90018950	TRUE	reported	igd
100	8	116960729	0.0225	0.0022	8.69761e-25	353466	ebi-a-GCST90018950	rs7828742	G	A	0.595624	C-reactive protein || id:ebi-a-GCST90018950	TRUE	reported	igd
101	8	9173209	0.0451	0.0023	1.00809e-82	353466	ebi-a-GCST90018950	rs7012637	A	G	0.554123	C-reactive protein || id:ebi-a-GCST90018950	TRUE	reported	igd
102	9	15862077	-0.0139	0.0024	1.05201e-08	353466	ebi-a-GCST90018950	rs10732335	C	A	0.443834	C-reactive protein || id:ebi-a-GCST90018950	TRUE	reported	igd
103	9	92177897	0.0216	0.0025	1.3671e-18	353466	ebi-a-GCST90018950	rs7036107	G	A	0.510067	C-reactive protein || id:ebi-a-GCST90018950	TRUE	reported	igd
104	9	102248825	0.0147	0.0025	8.36893e-09	353466	ebi-a-GCST90018950	rs147842318	C	T	0.352685	C-reactive protein || id:ebi-a-GCST90018950	TRUE	reported	igd
105	9	104113739	0.0219	0.0033	3.55959e-11	353466	ebi-a-GCST90018950	rs371271858	T	A	0.158104	C-reactive protein || id:ebi-a-GCST90018950	TRUE	reported	igd
106	9	136149711	0.0316	0.003	5.04778e-26	353466	ebi-a-GCST90018950	rs115478735	T	A	0.158589	C-reactive protein || id:ebi-a-GCST90018950	TRUE	reported	igd
107	9	139294247	0.0179	0.0024	1.09597e-13	353466	ebi-a-GCST90018950	rs4330804	G	T	0.454183	C-reactive protein || id:ebi-a-GCST90018950	TRUE	reported	igd
108	10	94832128	-0.014	0.0024	7.12197e-09	353466	ebi-a-GCST90018950	rs11812460	A	G	0.332359	C-reactive protein || id:ebi-a-GCST90018950	TRUE	reported	igd
109	10	62223112	-0.0119	0.0022	4.73304e-08	353466	ebi-a-GCST90018950	rs4426089	T	C	0.425148	C-reactive protein || id:ebi-a-GCST90018950	TRUE	reported	igd
110	10	91002927	0.0237	0.0023	1.13999e-24	353466	ebi-a-GCST90018950	rs1412444	T	C	0.317982	C-reactive protein || id:ebi-a-GCST90018950	TRUE	reported	igd
111	10	75562161	0.0147	0.0023	4.22795e-10	353466	ebi-a-GCST90018950	rs13013	A	C	0.488783	C-reactive protein || id:ebi-a-GCST90018950	TRUE	reported	igd
112	10	80819132	-0.0159	0.0022	3.49704e-13	353466	ebi-a-GCST90018950	rs704017	G	A	0.528942	C-reactive protein || id:ebi-a-GCST90018950	TRUE	reported	igd
113	10	133736636	0.0152	0.0022	4.08602e-12	353466	ebi-a-GCST90018950	rs7084062	G	A	0.506386	C-reactive protein || id:ebi-a-GCST90018950	TRUE	reported	igd
114	10	30693744	-0.0146	0.0022	8.17335e-11	353466	ebi-a-GCST90018950	rs2489864	G	C	0.576054	C-reactive protein || id:ebi-a-GCST90018950	TRUE	reported	igd
115	10	133946337	-0.0142	0.0026	2.92698e-08	353466	ebi-a-GCST90018950	rs2818392	G	A	0.733282	C-reactive protein || id:ebi-a-GCST90018950	TRUE	reported	igd
116	11	59960726	-0.0191	0.0025	1.27614e-14	353466	ebi-a-GCST90018950	rs10644928	CTT	C	0.393705	C-reactive protein || id:ebi-a-GCST90018950	TRUE	reported	igd
117	11	61430471	0.0148	0.0025	5.53898e-09	353466	ebi-a-GCST90018950	rs11230768	A	G	0.268401	C-reactive protein || id:ebi-a-GCST90018950	TRUE	reported	igd
118	11	72504141	0.0189	0.0023	1.08793e-16	353466	ebi-a-GCST90018950	rs519790	G	C	0.333541	C-reactive protein || id:ebi-a-GCST90018950	TRUE	reported	igd
119	11	13361524	0.0261	0.0023	3.04509e-29	353466	ebi-a-GCST90018950	rs6486122	T	C	0.616462	C-reactive protein || id:ebi-a-GCST90018950	TRUE	reported	igd
120	11	27694241	-0.0214	0.0031	3.91562e-12	353466	ebi-a-GCST90018950	rs2049045	C	G	0.186853	C-reactive protein || id:ebi-a-GCST90018950	TRUE	reported	igd
121	11	11820449	-0.0122	0.0022	4.51502e-08	353466	ebi-a-GCST90018950	rs10831676	C	A	0.52331	C-reactive protein || id:ebi-a-GCST90018950	TRUE	reported	igd
122	11	65954681	0.0182	0.0031	4.30903e-09	353466	ebi-a-GCST90018950	rs580891	G	T	0.185215	C-reactive protein || id:ebi-a-GCST90018950	TRUE	reported	igd
123	11	32956492	-0.0316	0.0058	4.46098e-08	353466	ebi-a-GCST90018950	rs62618693	T	C	0.0454316	C-reactive protein || id:ebi-a-GCST90018950	TRUE	reported	igd
124	11	43648368	-0.0163	0.0024	3.01023e-11	353466	ebi-a-GCST90018950	rs4237643	G	T	0.72519	C-reactive protein || id:ebi-a-GCST90018950	TRUE	reported	igd
125	11	47274126	-0.0333	0.0033	1.56099e-23	353466	ebi-a-GCST90018950	rs11039148	A	T	0.154873	C-reactive protein || id:ebi-a-GCST90018950	TRUE	reported	igd
126	12	6440009	-0.0194	0.0023	1.39894e-17	353466	ebi-a-GCST90018950	rs1800693	C	T	0.359228	C-reactive protein || id:ebi-a-GCST90018950	TRUE	reported	igd
127	12	24195798	-0.058	0.0067	8.26418e-18	353466	ebi-a-GCST90018950	rs12300845	T	G	0.0327159	C-reactive protein || id:ebi-a-GCST90018950	TRUE	reported	igd
128	12	103512325	-0.0165	0.0024	1.11892e-11	353466	ebi-a-GCST90018950	rs4764726	G	C	0.472111	C-reactive protein || id:ebi-a-GCST90018950	TRUE	reported	igd
129	12	12877983	0.0138	0.0023	3.19698e-09	353466	ebi-a-GCST90018950	rs77216612	G	A	0.310048	C-reactive protein || id:ebi-a-GCST90018950	TRUE	reported	igd
130	12	47193818	0.0177	0.0026	6.43576e-12	353466	ebi-a-GCST90018950	rs2250010	T	C	0.765915	C-reactive protein || id:ebi-a-GCST90018950	TRUE	reported	igd
131	12	121378976	0.033	0.0029	2.7919e-29	353466	ebi-a-GCST90018950	rs2393794	C	T	0.166708	C-reactive protein || id:ebi-a-GCST90018950	TRUE	reported	igd
132	12	121701433	0.0362	0.006	1.734e-09	353466	ebi-a-GCST90018950	rs117211511	A	G	0.0435784	C-reactive protein || id:ebi-a-GCST90018950	TRUE	reported	igd
133	12	121706242	0.0481	0.0072	2.36211e-11	353466	ebi-a-GCST90018950	rs112303588	C	G	0.0334301	C-reactive protein || id:ebi-a-GCST90018950	TRUE	reported	igd
134	12	69744014	0.0308	0.005	8.81394e-10	353466	ebi-a-GCST90018950	rs1800973	A	C	0.0611841	C-reactive protein || id:ebi-a-GCST90018950	TRUE	reported	igd
135	12	121420260	0.1272	0.0022	1e-200	353466	ebi-a-GCST90018950	rs7979473	G	A	0.5983	C-reactive protein || id:ebi-a-GCST90018950	TRUE	reported	igd
136	12	121655063	-0.0485	0.0087	2.74101e-08	353466	ebi-a-GCST90018950	rs2303998	A	G	0.0155883	C-reactive protein || id:ebi-a-GCST90018950	TRUE	reported	igd
137	12	31997635	0.0168	0.0025	1.35613e-11	353466	ebi-a-GCST90018950	rs9738365	A	C	0.253209	C-reactive protein || id:ebi-a-GCST90018950	TRUE	reported	igd
138	12	84070366	0.0139	0.0025	3.21603e-08	353466	ebi-a-GCST90018950	rs7485554	A	G	0.572216	C-reactive protein || id:ebi-a-GCST90018950	TRUE	reported	igd
139	12	95849798	-0.0241	0.0022	8.36373e-28	353466	ebi-a-GCST90018950	rs7133949	G	T	0.407958	C-reactive protein || id:ebi-a-GCST90018950	TRUE	reported	igd
140	12	56921418	-0.0228	0.0032	1.55597e-12	353466	ebi-a-GCST90018950	rs2933235	G	A	0.166135	C-reactive protein || id:ebi-a-GCST90018950	TRUE	reported	igd
141	12	90428447	-0.0143	0.0023	2.28202e-10	353466	ebi-a-GCST90018950	rs4842708	T	C	0.616272	C-reactive protein || id:ebi-a-GCST90018950	TRUE	reported	igd
142	13	58712638	0.0179	0.0026	1.27204e-11	353466	ebi-a-GCST90018950	rs1348675	A	G	0.217104	C-reactive protein || id:ebi-a-GCST90018950	TRUE	reported	igd
143	13	42583977	-0.0129	0.0022	5.01003e-09	353466	ebi-a-GCST90018950	rs12184664	G	A	0.479001	C-reactive protein || id:ebi-a-GCST90018950	TRUE	reported	igd
144	13	110393185	0.0128	0.0022	6.43799e-09	353466	ebi-a-GCST90018950	rs9521499	C	T	0.462515	C-reactive protein || id:ebi-a-GCST90018950	TRUE	reported	igd
145	13	113927208	-0.0193	0.0027	9.14745e-13	353466	ebi-a-GCST90018950	rs9604045	T	G	0.232373	C-reactive protein || id:ebi-a-GCST90018950	TRUE	reported	igd
146	14	73011885	0.0301	0.0022	3.63329e-41	353466	ebi-a-GCST90018950	rs2239222	G	A	0.361299	C-reactive protein || id:ebi-a-GCST90018950	TRUE	reported	igd
147	14	94844947	-0.1027	0.0085	2.26882e-33	353466	ebi-a-GCST90018950	rs28929474	T	C	0.0202948	C-reactive protein || id:ebi-a-GCST90018950	TRUE	reported	igd
148	14	24874026	-0.0136	0.0023	6.50804e-09	353466	ebi-a-GCST90018950	rs72694391	C	T	0.402021	C-reactive protein || id:ebi-a-GCST90018950	TRUE	reported	igd
149	14	73360327	-0.0166	0.0024	4.26089e-12	353466	ebi-a-GCST90018950	rs71426964	T	C	0.497699	C-reactive protein || id:ebi-a-GCST90018950	TRUE	reported	igd
150	14	96931102	-0.0154	0.0024	7.30634e-11	353466	ebi-a-GCST90018950	rs73351138	C	A	0.317297	C-reactive protein || id:ebi-a-GCST90018950	TRUE	reported	igd
151	15	60908082	0.019	0.0024	7.67715e-15	353466	ebi-a-GCST90018950	rs340023	T	C	0.361219	C-reactive protein || id:ebi-a-GCST90018950	TRUE	reported	igd
152	15	53728710	-0.1301	0.0105	3.41979e-35	353466	ebi-a-GCST90018950	rs149624078	T	C	0.0139395	C-reactive protein || id:ebi-a-GCST90018950	TRUE	reported	igd
153	15	43726625	0.0834	0.0078	7.58752e-27	353466	ebi-a-GCST90018950	rs150844304	C	A	0.0245091	C-reactive protein || id:ebi-a-GCST90018950	TRUE	reported	igd
154	15	53169284	-0.0237	0.0033	1.37309e-12	353466	ebi-a-GCST90018950	rs17652767	A	G	0.115538	C-reactive protein || id:ebi-a-GCST90018950	TRUE	reported	igd
155	16	2169458	-0.0314	0.0048	8.10028e-11	353466	ebi-a-GCST90018950	rs4018180	A	G	0.0674583	C-reactive protein || id:ebi-a-GCST90018950	TRUE	reported	igd
156	16	27327214	-0.0156	0.0022	3.1268e-12	353466	ebi-a-GCST90018950	rs8060025	G	T	0.545205	C-reactive protein || id:ebi-a-GCST90018950	TRUE	reported	igd
157	16	51405303	-0.0348	0.0062	1.948e-08	353466	ebi-a-GCST90018950	rs66985888	G	A	0.955792	C-reactive protein || id:ebi-a-GCST90018950	TRUE	reported	igd
158	16	51067084	-0.0552	0.01	3.89798e-08	353466	ebi-a-GCST90018950	rs141179989	T	C	0.0170166	C-reactive protein || id:ebi-a-GCST90018950	TRUE	reported	igd
159	16	51436882	-0.1262	0.0045	1.77828e-170	353466	ebi-a-GCST90018950	rs17616063	G	A	0.076093	C-reactive protein || id:ebi-a-GCST90018950	TRUE	reported	igd
160	16	69551473	-0.0162	0.0022	2.45414e-13	353466	ebi-a-GCST90018950	rs8051062	C	T	0.559122	C-reactive protein || id:ebi-a-GCST90018950	TRUE	reported	igd
161	16	28644663	0.0139	0.0024	1.46201e-08	353466	ebi-a-GCST90018950	rs7193413	T	A	0.699712	C-reactive protein || id:ebi-a-GCST90018950	TRUE	reported	igd
162	16	29935505	0.0144	0.0024	3.81997e-09	353466	ebi-a-GCST90018950	rs11644809	A	G	0.559117	C-reactive protein || id:ebi-a-GCST90018950	TRUE	reported	igd
163	16	51205819	0.0441	0.0032	3.75232e-43	353466	ebi-a-GCST90018950	rs728538	G	T	0.137816	C-reactive protein || id:ebi-a-GCST90018950	TRUE	reported	igd
164	16	53798319	0.0164	0.0022	1.94491e-13	353466	ebi-a-GCST90018950	rs28429148	A	G	0.408559	C-reactive protein || id:ebi-a-GCST90018950	TRUE	reported	igd
165	16	88546253	0.018	0.0025	1.21787e-12	353466	ebi-a-GCST90018950	rs55880988	A	G	0.347313	C-reactive protein || id:ebi-a-GCST90018950	TRUE	reported	igd
166	17	1357160	0.0149	0.0024	7.46896e-10	353466	ebi-a-GCST90018950	rs7502409	G	C	0.540117	C-reactive protein || id:ebi-a-GCST90018950	TRUE	reported	igd
167	17	1618363	-0.0187	0.0027	6.36502e-12	353466	ebi-a-GCST90018950	rs11078597	C	T	0.189012	C-reactive protein || id:ebi-a-GCST90018950	TRUE	reported	igd
168	17	64224775	0.0582	0.0071	2.75296e-16	353466	ebi-a-GCST90018950	rs8178824	T	C	0.0297335	C-reactive protein || id:ebi-a-GCST90018950	TRUE	reported	igd
169	17	72702914	0.0251	0.0024	1.60694e-26	353466	ebi-a-GCST90018950	rs1037170	T	C	0.682071	C-reactive protein || id:ebi-a-GCST90018950	TRUE	reported	igd
170	17	36073320	0.0318	0.003	2.1419e-25	353466	ebi-a-GCST90018950	rs17138478	A	C	0.144262	C-reactive protein || id:ebi-a-GCST90018950	TRUE	reported	igd
171	17	16123873	0.0139	0.0023	2.52598e-09	353466	ebi-a-GCST90018950	rs178795	A	G	0.438631	C-reactive protein || id:ebi-a-GCST90018950	TRUE	reported	igd
172	17	57930646	-0.0185	0.0022	4.68705e-17	353466	ebi-a-GCST90018950	rs1292067	T	G	0.391587	C-reactive protein || id:ebi-a-GCST90018950	TRUE	reported	igd
173	17	76348830	0.0272	0.0025	4.62275e-28	353466	ebi-a-GCST90018950	rs12944581	C	G	0.71924	C-reactive protein || id:ebi-a-GCST90018950	TRUE	reported	igd
174	17	76363640	-0.032	0.0028	1.3119e-30	353466	ebi-a-GCST90018950	rs12952093	C	A	0.730439	C-reactive protein || id:ebi-a-GCST90018950	TRUE	reported	igd
175	17	40701073	0.0185	0.0027	3.57108e-12	353466	ebi-a-GCST90018950	rs645692	T	C	0.287375	C-reactive protein || id:ebi-a-GCST90018950	TRUE	reported	igd
176	18	12827351	0.0202	0.0024	1.39991e-16	353466	ebi-a-GCST90018950	rs56062842	T	A	0.43674	C-reactive protein || id:ebi-a-GCST90018950	TRUE	reported	igd
177	18	57848369	0.0189	0.0028	2.86616e-11	353466	ebi-a-GCST90018950	rs523288	T	A	0.23446	C-reactive protein || id:ebi-a-GCST90018950	TRUE	reported	igd
178	18	55089715	0.0244	0.0023	1.56099e-25	353466	ebi-a-GCST90018950	rs55855238	C	T	0.564346	C-reactive protein || id:ebi-a-GCST90018950	TRUE	reported	igd
179	18	60216234	-0.0154	0.0028	2.954e-08	353466	ebi-a-GCST90018950	rs55741140	T	C	0.259878	C-reactive protein || id:ebi-a-GCST90018950	TRUE	reported	igd
180	19	45422561	0.0511	0.0063	5.94292e-16	353466	ebi-a-GCST90018950	rs1064725	G	T	0.040721	C-reactive protein || id:ebi-a-GCST90018950	TRUE	reported	igd
181	19	19366632	0.0441	0.0049	1.30888e-19	353466	ebi-a-GCST90018950	rs72999033	T	C	0.0537871	C-reactive protein || id:ebi-a-GCST90018950	TRUE	reported	igd
182	19	45253542	0.0327	0.0025	2.11495e-39	353466	ebi-a-GCST90018950	rs10629382	CTTTG	C	0.400615	C-reactive protein || id:ebi-a-GCST90018950	TRUE	reported	igd
183	19	806256	-0.0127	0.0022	1.67598e-08	353466	ebi-a-GCST90018950	rs351978	G	A	0.561368	C-reactive protein || id:ebi-a-GCST90018950	TRUE	reported	igd
184	19	49162498	0.0184	0.0029	1.65901e-10	353466	ebi-a-GCST90018950	rs113040517	C	G	0.763448	C-reactive protein || id:ebi-a-GCST90018950	TRUE	reported	igd
185	19	45356141	-0.0437	0.0023	2.1752e-78	353466	ebi-a-GCST90018950	rs2972558	T	C	0.590593	C-reactive protein || id:ebi-a-GCST90018950	TRUE	reported	igd
186	19	45411941	-0.2447	0.003	1e-200	353466	ebi-a-GCST90018950	rs429358	C	T	0.145853	C-reactive protein || id:ebi-a-GCST90018950	TRUE	reported	igd
187	20	25256106	0.0153	0.0023	4.95336e-11	353466	ebi-a-GCST90018950	rs2424698	T	C	0.527889	C-reactive protein || id:ebi-a-GCST90018950	TRUE	reported	igd
188	20	44585054	-0.0351	0.0053	4.79402e-11	353466	ebi-a-GCST90018950	rs149487415	G	A	0.0546215	C-reactive protein || id:ebi-a-GCST90018950	TRUE	reported	igd
189	20	49031332	0.0131	0.0023	9.75506e-09	353466	ebi-a-GCST90018950	rs6020488	T	C	0.334621	C-reactive protein || id:ebi-a-GCST90018950	TRUE	reported	igd
190	20	43042364	-0.1005	0.0066	3.54813e-52	353466	ebi-a-GCST90018950	rs1800961	T	C	0.027432	C-reactive protein || id:ebi-a-GCST90018950	TRUE	reported	igd
191	20	60888315	0.0885	0.0158	2.33798e-08	353466	ebi-a-GCST90018950	rs192637471	T	C	0.00668583	C-reactive protein || id:ebi-a-GCST90018950	TRUE	reported	igd
192	20	61377272	-0.0147	0.0025	6.67698e-09	353466	ebi-a-GCST90018950	rs6089985	T	C	0.316375	C-reactive protein || id:ebi-a-GCST90018950	TRUE	reported	igd
193	20	62348327	0.0239	0.0025	7.67538e-21	353466	ebi-a-GCST90018950	rs4809328	T	C	0.666096	C-reactive protein || id:ebi-a-GCST90018950	TRUE	reported	igd
194	20	62692060	-0.0142	0.0022	9.03649e-11	353466	ebi-a-GCST90018950	rs6090040	C	A	0.552081	C-reactive protein || id:ebi-a-GCST90018950	TRUE	reported	igd
195	21	37437566	-0.0137	0.0022	7.17299e-10	353466	ebi-a-GCST90018950	rs62229260	A	G	0.548319	C-reactive protein || id:ebi-a-GCST90018950	TRUE	reported	igd
196	21	40466299	-0.0295	0.0025	6.49083e-32	353466	ebi-a-GCST90018950	rs2836881	T	G	0.2463	C-reactive protein || id:ebi-a-GCST90018950	TRUE	reported	igd
197	21	17610852	-0.0133	0.0023	5.38505e-09	353466	ebi-a-GCST90018950	rs12482948	T	C	0.611054	C-reactive protein || id:ebi-a-GCST90018950	TRUE	reported	igd
198	22	39037552	-0.0319	0.0025	8.8369e-37	353466	ebi-a-GCST90018950	rs4821802	G	A	0.352485	C-reactive protein || id:ebi-a-GCST90018950	TRUE	reported	igd
199	22	41227086	0.0147	0.0022	5.78762e-11	353466	ebi-a-GCST90018950	rs138335	G	C	0.618233	C-reactive protein || id:ebi-a-GCST90018950	TRUE	reported	igd
